# Supplementary material for: Factors Influencing Reproductive Performance in Austrian Sow Farms Challenged by Reproductive Disorders
Source: Vet Sci. 2025 Dec 19;13(1):3. doi: 10.3390/vetsci13010003 (PMC12846600; doi:10.3390/vetsci13010003)
Supplement: Supplementary file 1 [file vetsci-13-00003-s001.zip]

Archive with 1 entries (1 files):
- vetsci-4033866-supplementary.pdf
